# Supplementary material for: A comparison of soil texture measurements using mid-infrared spectroscopy (MIRS) and laser diffraction analysis (LDA) in diverse soils
Source: Sci Rep. 2021 Jan 8;11:16. doi: 10.1038/s41598-020-79618-y (PMC7794311; doi:10.1038/s41598-020-79618-y)
Supplement: Supplementary file 1 — Supplementary Information 1. [file 41598_2020_79618_MOESM1_ESM.xlsx]

## Sheet: Title-page
A comparison of soil texture measurements using mid-infrared spectroscopy (MIRS) and laser diffraction analysis (LDA) in diverse soils
Cathy L. Thomas*, Javier Hernandez-Allica, Sarah J. Dunham, Steve P. McGrath, Stephan M. Haefele
Abbreviations:
SP = sieve-pipette measured (reference method)
LDA = laser diffraction analysis
MIR = mid infrared analysis
OC = organic carbon

## Sheet: Euro sets
								Main data							MIR clay no OC data	MIR clay with clay outlier data		LDA threshold data
SET	NUMBER	TYPE	OC_TYPE	OC	SAMPLE NAME	SOIL TYPE (FAO WRB 2006)	TEXTURAL CLASS	SP_clay_%	SP_silt_%	SP_sand_%	LDA_Clay_%_<8	LDA_Silt_%_<8	LDA_Sand_%_<8	MIR_clay_%_7comps	MIR_sand_%_8comps	MIR_no-outs_clay_%_5comps	MIR_with-outs_clay_%_16comps		LDA_clay_%_<2	LDA_silt_%_<2	LDA_sand_%_<2	LDA_clay_%_<3	LDA_silt_%_<3	LDA_sand_%_<3	LDA_clay_%_<4	LDA_silt_%_<4	LDA_sand_%_<4	LDA_clay_%_<5	LDA_silt_%_<5	LDA_sand_%_<5
EURO	1	TEST_H	MED	5.3	Canada		loamy sand	1.52209	22.8785	75.5994	7.335	19.875	72.795	1.2575	66.8966	0.950005			2.255	24.955	72.795	3.315	23.895	72.795	4.195	23.01	72.795	4.7	22.51	72.795
EURO	2	TEST_N	NORM	1.32	Jyndevad		sand	1.5	3.5	95	10.16	11.455	78.39	5.73285	105.298	-5.58409	-8.93906		1.885	19.725	78.39	3.885	17.725	78.39	5.475	16.135	78.39	6.325	15.285	78.39
EURO	3	TEST_N	NORM	2.14	Kasterlee	Haplic podzol	sand	1.89741	10.6874	87.4152	5.295	18.68	76.03	2.36824	92.5057	-5.24997	9.15014		0.88	23.1	76.03	1.75	22.225	76.03	2.5	21.475	76.03	2.945	21.035	76.03
EURO	4	NONE	NONE		Woburn MDC2	Luvisols	heavy clay loam	35	24	41	63.725	13.08	23.2	42.0697	47.0658	44.695			47.735	29.07	23.2	51.675	25.13	23.2	54.82	21.98	23.2	56.51	20.29	23.2
EURO	5	TEST_N	NORM	1.43	Sidney		loam	19.2306	52.3204	28.449	27.29	36.455	36.26	19.8488	35.7742	17.3867	27.7586		6.66	57.08	36.26	11.76	51.985	36.26	15.855	47.89	36.26	18.01	45.74	36.26
EURO	6	TRAIN	NORM	0.93	Leuven		silt loam	13.6559	76.1527	10.1913	19.485	55.845	24.67	5.12707	34.2556	13.1145			5.47	69.865	24.67	9.355	65.98	24.67	12.03	63.305	24.67	13.37	61.965	24.67
EURO	7	TRAIN	NORM	1.79	Brécy	Calcaric Cambisol	heavy silty clay loam	38.5769	41.5901	19.833	56.185	28.26	15.56	39.855	19.1791	43.3335			16.795	67.65	15.56	26.035	58.405	15.56	34.08	50.365	15.56	38.435	46.005	15.56
EURO	8	TEST_N	NORM	1.8	Zwijandee	Haplic Podzol	loamy sand	2	8	81	12.64	14.025	73.345	-2.77048	86.9851	1.07506	1.13378		3.265	23.39	73.345	5.285	21.37	73.345	7	19.66	73.345	7.965	18.69	73.345
EURO	9	TRAIN	NORM	0.25	Montpelier	Chromic Cambisol	sandy clay loam	25	11	64	37.09	18.32	44.6	22.1838	55.4927	29.7448			24.5	30.905	44.6	26.76	28.645	44.6	29.105	26.3	44.6	30.49	24.91	44.6
EURO	10	TRAIN	NORM	0.31	Guadalajara	Calcic cambisol	sandy loam	17	28	55	26.455	34.215	39.335	27.5195	42.5403	31.4222			7.325	53.34	39.335	11.195	49.48	39.335	14.73	45.94	39.335	16.755	43.915	39.335
EURO	11	TEST_H	HIGH	33.05	Zegveld	Histosol	Organic sandy clay loam	34	18	48				49.5838	29.9834	40.1383
EURO	12	TRAIN	NORM	1.27	Marknesse	Calcaric Fluvisol	silt loam	20	68	12	24.335	50.06	25.605	27.5437	11.9769	33.931			6.335	68.06	25.605	10.605	63.79	25.605	13.92	60.475	25.605	15.7	58.695	25.605
EURO	13	TEST_H	HIGH	12.52	Rhydatalog	Histosol	Organic silt loam	13	50	37	16.135	30.44	53.425	16.5991	24.7878	17.8506			6.43	40.14	53.425	9.53	37.045	53.425	11.435	35.14	53.425	12.335	34.24	53.425
EURO	14	TRAIN	NORM	2.47	Kovlinge	Dystric Regosol	loamy sand	4	13	83	16.535	22.305	61.16	7.14614	77.5505	2.93068			3.72	35.125	61.16	7.025	31.82	61.16	9.52	29.325	61.16	10.815	28.03	61.16
EURO	15	TRAIN	MED	4.86	Long Close	Cambisol	Heavy clay loam	36	40	24	36.16	31.1	32.745	35.4855	25.8333	35.477			11.115	56.14	32.745	16.57	50.685	32.745	21.36	45.895	32.745	24.04	43.22	32.745
EURO	16	TEST_N	MED	3.37	Duchy	Cambisol	silt loam	22	54	24	35.85	38.34	25.815	28.8444	40.2743	28.9658	16.065		6.775	67.41	25.815	12.215	61.97	25.815	17.39	56.8	25.815	20.46	53.73	25.815
EURO	17	TRAIN	MED	4.25	Schoolfield	Cambisol	heavy clay loam	30	37	33	28.91	35.915	35.175	28.9733	35.6938	27.093			4.78	60.045	35.175	9.55	55.275	35.175	13.95	50.875	35.175	16.495	48.335	35.175
EURO	18	TRAIN	MED	3.29	Gays Farm	Cambisol	loam	25	43	32	33.64	30.43	35.925	28.3005	35.6523	26.853			9.535	54.54	35.925	14.995	49.08	35.925	19.665	44.41	35.925	22.235	41.835	35.925
EURO	19	TEST_H	MED	5.22	Horsey Park	Stagnosol	heavy clay loam	33	44	23	30.99	32.16	36.85	31.9086	26.8534	32.2015			10.12	53.03	36.85	14.925	48.225	36.85	18.89	44.26	36.85	21.065	42.085	36.85
EURO	20	TEST_N	NORM	1.19	Shuttleworth light	Luvisol	loam	21	27	52	34.43	30.995	34.575	28.7965	35.0531	26.6965	23.6638		16.22	49.21	34.575	20.025	45.4	34.575	23.425	42	34.575	25.335	40.09	34.575
EURO	21	TRAIN	NORM	1.4	Plumpton	Cambisol	heavy silty clay loam	38	50	12	42.46	33.935	23.615	34.5092	11.4847	35.0355			12.675	63.715	23.615	19.805	56.585	23.615	25.705	50.68	23.615	28.885	47.505	23.615
EURO	22	TEST_N	NORM	1.89	Boxworth	Cambisol	clay	48	26	26	58.175	24.915	16.915	42.6376	18.3245	45.9743	35.959		34.17	48.915	16.915	39.03	44.055	16.915	43.47	39.62	16.915	46.025	37.065	16.915
EURO	23	TRAIN	NORM	1.52	Vale Farm	Gleysol	sandy loam	12	17	71	24.005	24.075	51.925	17.5952	60.1669	14.4154			8.07	40.015	51.925	11.51	36.575	51.925	14.605	33.475	51.925	16.33	31.755	51.925
EURO	24	TRAIN	MED	4.42	Morton Morel	Luvisols	clay	57	24	19	52.19	25.865	21.95	48.4291	35.3726	39.92			21.155	56.9	21.95	27.215	50.84	21.95	33.185	44.865	21.95	36.655	41.395	21.95
EURO	25	TEST_N	NORM	1.65	kingston Maurward	Luvisols	silt loam	18	55	27	30.34	46.06	23.605	12.2823	34.662	18.0327	15.5314		7.905	68.49	23.605	13.3	63.095	23.605	17.61	58.785	23.605	19.91	56.49	23.605
EURO	26	TRAIN	NORM	1.99	Congyre	Cambisol	sandy loam	12	17	71	18.755	27.09	54.155	13.4414	61.56	11.1179			1.87	43.98	54.155	4.98	40.865	54.155	7.99	37.855	54.155	9.765	36.08	54.155
EURO	27	TEST_N	MED	3.26	IBERS	Cambisol	heavy silty clay loam	32	49	19	47.995	29.335	22.68	31.7539	29.9693	32.315	29.8754		8.88	68.445	22.68	15.9	61.425	22.68	23.235	54.095	22.68	27.655	49.675	22.68
EURO	28	TRAIN	MED	3.51	TSB	Umbrisol	loam	25	41	34	34.905	33.925	31.17	26.1425	44.0214	27.6725			9.905	58.935	31.17	15.67	53.16	31.17	20.48	48.35	31.17	23.115	45.72	31.17
EURO	29	TRAIN	MED	3.26	Llanon	Cambisol	loam	22	41	37	36.51	32.78	30.715	23.6155	42.2526	24.8356			9.36	59.93	30.715	15.165	54.12	30.715	20.355	48.93	30.715	23.275	46.015	30.715
EURO	30	TEST_N	NORM	2.72	Cardigan	Cambisol	loam	24	39	37	42.085	29.765	28.16	27.085	44.4599	26.116	21.5999		10.935	60.905	28.16	17.855	53.995	28.16	23.975	47.87	28.16	27.38	44.46	28.16
EURO	31	TRAIN	NORM	2.27	Harper Adams	Stagnosoil	sandy clay loam	21	20	59	32.835	24.37	42.8	20.6747	49.9406	24.1456			10.855	46.35	42.8	15.635	41.57	42.8	19.95	37.255	42.8	22.35	34.85	42.8
EURO	32	TRAIN	NORM	2.63	Broadmead	Dystric Cambisol	clay	51	23	26	59.465	23.4	17.14	49.0423	28.8208	45.0387			31.99	50.875	17.14	37.4	45.46	17.14	42.49	40.375	17.14	45.455	37.415	17.14
EURO	33	TRAIN	NORM	1.59	Weston		sandy clay loam	37	18	45	46.51	20.215	33.275	40.635	28.2559	37.3365			24.38	42.35	33.275	29.22	37.505	33.275	33.54	33.19	33.275	35.935	30.795	33.275
EURO	34	TRAIN	MED	4.4	Inschfield		sandy loam	18	29	53	22.535	32.59	44.88	29.2059	34.8458	24.4913			5.66	49.47	44.88	9.64	45.49	44.88	12.765	42.36	44.88	14.46	40.665	44.88
EURO	35	TRAIN	NORM	1.65	Great Field	Chromic Luvisol	silt loam	25	57	18	35.605	43.565	20.83	19.3997	22.9753	23.3701			14.195	64.98	20.83	19.17	60.01	20.83	23.27	55.905	20.83	25.48	53.69	20.83
EURO	36	TEST_H	HIGH	22.85	Arthur Rickwood	Gleysol	Organic clay	51	41	8	25.06	30.865	44.085	51.0574	27.4655	69.7714			7.32	48.605	44.085	11.395	44.525	44.085	14.825	41.1	44.085	16.68	39.235	44.085
EURO	37	TEST_N	MED	4.23	Mill Dam Close	Luvisols	heavy clay loam	37	20	43	53.215	18.56	28.225	39.0898	54.1463	40.5061	31.4729		31.485	40.295	28.225	36.86	34.92	28.225	41.265	30.515	28.225	43.6	28.18	28.225
EURO	38	TRAIN	NORM	1.46	Barnfield 85	Chromic Luvisol	heavy silty clay loam	34	50	16	35.65	38.28	26.075	26.0688	33.3619	30.3067			15.86	58.07	26.075	19.97	53.955	26.075	23.66	50.27	26.075	25.74	48.19	26.075
EURO	39	TRAIN	NORM	1.6	Barnfield	Profundic Chromic Endostagnic Luvisol	loam	16	34	50	39.59	40.045	20.37	26.838	25.4382	29.2733			17.605	62.025	20.37	22.165	57.465	20.37	26.28	53.355	20.37	28.605	51.03	20.37
EURO	40	TEST_N	MED	3.62	Bennachie		sandy loam	16	25	59	13.535	23.51	62.96	25.5632	50.4453	20.155	27.9788		3.885	33.16	62.96	6.41	30.63	62.96	8.245	28.795	62.96	9.195	27.85	62.96
EURO	41	TRAIN	NORM	1.9	Cholsey		silty clay loam	38	45	17	47.165	30.27	22.565	44.017	10.7441	40.9952			21.62	55.815	22.565	27.965	49.475	22.565	33.13	44.31	22.565	35.865	41.575	22.565
EURO	42	TRAIN	NORM	0.6	Cumbria		sand	2	3	95	4.05	5.16	90.79	5.96808	105.765	9.1149			1.11	8.11	90.79	1.865	7.345	90.79	2.425	6.79	90.79	2.73	6.48	90.79
EURO	43	TEST_H	MED	5.16	Glensaugh		sandy clay loam	23	23	54	19.455	27.675	52.87	32.7532	39.5312	15.9798			6.825	40.31	52.87	9.89	37.245	52.87	12.27	34.865	52.87	13.545	33.59	52.87
EURO	44	TRAIN	NORM	1.56	Great Carlton	Stagnosoil	heavy clay loam	30	26	44	40.715	32.37	26.92	31.362	30.2597	28.2116			14.535	58.545	26.92	19.79	53.29	26.92	24.71	48.37	26.92	27.54	45.54	26.92
EURO	45	TRAIN	NORM	1.73	Halstead Blue bridge	Clayic Stagnic Luvisol	heavy silty clay loam	37	43	20	53.52	28.445	18.045	43.7289	28.8485	39.5075			26.165	55.795	18.045	32.42	49.54	18.045	37.88	44.08	18.045	40.86	41.105	18.045
EURO	46	TEST_N	NORM	2.13	Hockliffe	Cambisol	sandy clay loam	22	21	57	41.165	26.455	32.385	27.4363	50.4455	28.3886	23.3182		16.095	51.525	32.385	21.455	46.165	32.385	26.345	41.27	32.385	29.085	38.535	32.385
EURO	47	TEST_N	NORM	1.97	Peldon	Eutric Vertic Stagnosol	heavy silty clay loam	31	59	10	34.88	47.42	17.705	27.9444	34.2031	27.9623	25.3456		11.585	70.71	17.705	16.34	65.955	17.705	20.59	61.71	17.705	23.01	59.29	17.705
EURO	48	TEST_H	MED	5.34	Pitcaple		sandy clay loam	20	26	54	16.88	35.485	47.64	17.4861	64.5615	19.3816			4.805	47.56	47.64	7.75	44.61	47.64	9.975	42.39	47.64	11.155	41.205	47.64
EURO	49	TRAIN	NORM	2.31	Preston	Luvisols	silt loam	27	51	22	35.31	40.76	23.935	22.7388	21.3269	24.5176			13.02	63.055	23.935	18.245	57.825	23.935	22.585	53.485	23.935	24.915	51.15	23.935
EURO	50	TRAIN	NORM	1.85	Sleaford	Clayic Fluvic Calcaric Gleysol	heavy silty clay loam	39	41	20	47.55	31.14	21.31	35.9016	28.3649	36.9313			24.205	54.49	21.31	28.965	49.725	21.31	33.345	45.35	21.31	35.86	42.835	21.31
EURO	51	TRAIN	MED	3.16	Souli II	Rendzic Leptosol	heavy silty clay loam	31.8725	49.8915	18.2359	58.635	20.475	20.89	28.7557	21.6065	24.9077			33.515	45.6	20.89	39.625	39.485	20.89	44.625	34.49	20.89	47.305	31.81	20.89
EURO	52	TRAIN	NORM	2.72	Thornby A	Clayic Stagnic Luvisol	heavy clay loam	33	27	40	50.355	22.975	26.67	33.3672	42.3029	33.9621			21.755	51.575	26.67	28.025	45.305	26.67	33.77	39.56	26.67	36.97	36.365	26.67
EURO	53	TEST_H	MED	6.91	Woodah	Eutric Endoceptic Cambisol	heavy clay loam	33	41	26	39.61	27.985	32.41	34.8497	26.6606	36.1187			17.275	50.32	32.41	22.955	44.645	32.41	27.405	40.195	32.41	29.745	37.85	32.41
EURO	54	NONE	NONE		Tadham	Drainic Rheic Fibric Histosol	clay	58	35	7				52.5348	22.9422	56.9986
EURO	55	NONE	NONE		Knowstone	Clayic Dystric Histic Stagnosol	heavy silty clay loam	39	43	18	27.08	28.735	44.185	37.3555	27.368	34.0883			11.075	44.74	44.185	15.3	40.515	44.185	18.455	37.36	44.185	20.085	35.73	44.185
EURO	56	NONE	NONE		Stowford	Clayic Eutric Stagnosol	loam	22	37	41	19.425	29.43	51.15	30.3038	22.9384	17.9656			6.84	42.01	51.15	10.24	38.61	51.15	12.675	36.18	51.15	13.92	34.935	51.15
EURO	57	NONE	NONE		The Rough	Eutric Endoskeletic Cambisol	sandy clay loam	24	23	53	35.13	22.325	42.545	24.5299	51.8548	13.5523			14.105	43.35	42.545	19.06	38.395	42.545	23.31	34.145	42.545	25.605	31.85	42.545
EURO	58	TEST_H	HIGH	28.92	Bardney		Organic clay	57	31	11	16.935	27.13	55.935	54.0657	22.1886	67.7868			3.21	40.855	55.935	6.49	37.57	55.935	9.105	34.96	55.935	10.51	33.555	55.935
EURO	59	TEST_H	HIGH	14.6	Prickwillow		Organic heavy silty clay	49	47	4	23.26	44.63	32.11	42.3259	26.3067	48.2203			3.87	64.025	32.11	7.64	60.26	32.11	11.04	56.85	32.11	13.02	54.875	32.11
EURO	60	TEST_H	HIGH	16.38	Stretham		Organic heavy clay loam	36	20	44	31.28	26.28	42.445	47.0609	43.1097	46.4006			12.18	45.375	42.445	16.63	40.93	42.445	20.39	37.165	42.445	22.425	35.135	42.445
EURO	61	TEST_N	NORM	2.35	Rothamsted 1		heavy silty clay loam	40	51	9	54.855	25.835	19.31	51.2355	12.4998	41.3754	55.8684		29.37	51.325	19.31	36.29	44.405	19.31	41.495	39.195	19.31	44.16	36.53	19.31
EURO	62	TRAIN	NORM	2.2	Rothamsted 2		heavy silty clay	45	42	13	52.41	28.565	19.03	43.5666	24.2961	44.3162			29.915	51.06	19.03	34.93	46.05	19.03	39.19	41.785	19.03	41.55	39.425	19.03
EURO	63	TRAIN	NORM	1.09	Woburn 1	Cambisol	sandy loam	10	20	70	26.29	23.635	50.075	18.0829	60.9465	20.0974			11.155	38.775	50.075	15.01	34.915	50.075	18.05	31.88	50.075	19.63	30.295	50.075
EURO	64	TEST_N	NORM	0.97	Woburn 2	Cambisol	sandy loam	11	26	60	24.5	30.21	45.29	16.6972	59.6818	17.572	11.8643		8.82	45.9	45.29	12.51	42.2	45.29	15.57	39.14	45.29	17.21	37.5	45.29
EURO	65	TEST_N	NORM	1.84	E. Harling		sandy loam	11	9	80	25.62	23.39	50.995	25.9843	67.6877	13.1049	12.8379		9.765	39.24	50.995	13.43	35.575	50.995	16.555	32.455	50.995	18.25	30.755	50.995
EURO	66	TEST_N	NORM	0.9	Morley		sandy loam	13	15	73	25.885	23.175	50.945	16.386	53.8729	22.7903	12.2002		11.16	37.9	50.945	14.35	34.71	50.945	17.15	31.905	50.945	18.705	30.355	50.945
EURO	67	TEST_H	HIGH	13.67	Ely		Organic heavy silty clay	45	52	5	25.925	44.34	29.73	50.7843	17.7947	56.2608			5.365	64.9	29.73	9.12	61.15	29.73	12.685	57.58	29.73	14.805	55.46	29.73
EURO	68	OUT	MED	3.3	Garrigill	Stagnosol	clay	85.4	4.8	9.7	15.195	22.625	62.185	24.4357	35.3882				4.115	33.705	62.185	6.815	31.005	62.185	8.92	28.895	62.185	10.05	27.77	62.185
EURO	69	OUT	HIGH	10	Shipham	Cambisol	clay	64	18	17	16.18	22.215	61.61	30.4343	42.9258				6.47	31.925	61.61	8.625	29.765	61.61	10.465	27.93	61.61	11.475	26.92	61.61
EURO	70	TRAIN	NORM	2.94	Bridgets	Rendzina	clay	49	19	31	39.38	35.01	25.615	37.6785	33.1335	39.8467			15.12	59.27	25.615	21.195	53.195	25.615	26.055	48.33	25.615	28.615	45.775	25.615
EURO	71	TEST_H	MED	6.3	Buxton		clay	55	22	22	12.16	35.83	52.01	32.4388	33.2296	34.1019			3.03	44.96	52.01	5.245	42.745	52.01	6.91	41.08	52.01	7.795	40.195	52.01
EURO	72	TEST_N	NORM	2	Sheffield high		loamy sand	9	10	80	9.205	14.935	75.86	17.9844	75.5884	11.973	68.6637		2.11	22.03	75.86	3.535	20.605	75.86	4.82	19.325	75.86	5.555	18.585	75.86
EURO	73	TEST_N	NORM	2.3	Budel		sand	1.8	3	95	8.49	16.95	74.56	7.6879	94.0094	-7.234	14.6708		2.5	22.94	74.56	3.775	21.665	74.56	4.83	20.61	74.56	5.44	20	74.56
EURO	74	TEST_N	NORM	2.7	Nagyhorcsok	Chernozem	silt loam	18	54	13	34.805	40.9	24.29	32.6276	28.8772	29.7214	44.9958		12.62	63.085	24.29	17.495	58.215	24.29	21.76	53.95	24.29	24.115	51.595	24.29
EURO	75	TRAIN	NORM	1.09	Termunck	Haplic Luvisol	silt	12	70	8	20.7	55.225	24.075	2.05363	33.7824	11.0093			7.31	68.615	24.075	11.19	64.735	24.075	13.77	62.16	24.075	15.045	60.885	24.075
EURO	76	TRAIN	NORM	1.48	Barcelona	Calcic Luvisol	clay	46	21	33	29.105	31.99	38.905	30.6825	33.756	33.49			11.11	49.985	38.905	14.99	46.115	38.905	18.42	42.675	38.905	20.335	40.765	38.905
EURO	77	OUT	MED	5.2	Nottingham	Eutric Cambisol	clay	64	13	23	15.42	22.89	61.685	18.8907	53.148				3.755	34.56	61.685	6.85	31.46	61.685	9.155	29.16	61.685	10.34	27.975	61.685
EURO	78	TRAIN	NORM	1.26	Rots	Haplic Luvisol	sandy loam	19	27	54	30.06	47.765	22.175	26.5073	22.1534	35.8306			11.16	66.67	22.175	15.22	62.615	22.175	18.765	59.065	22.175	20.735	57.09	22.175
UK	1	TEST_UK	NORM	1.3442	NA		clay loam	17	30	53	29.55	32.97	37.48	11.98	30.0563
UK	3	TEST_UK	NORM	2.1742	NA		clay loam	29	40	31	44.635	29.58	25.79	31.5845	28.6907
UK	30	TEST_UK	NORM	2.7656	NA		clay	45	41	14	43.29	37.545	19.17	44.7154	23.6049
UK	31	TEST_UK	NORM	1.8237	NA		silty clay loam	33	52	15	45.195	35.31	19.5	29.8963	19.2733
UK	36	TEST_UK	NORM	1.1559	NA		sandy loam	15	10	75	23.2	19.045	57.755	23.2568	55.3534
UK	48	TEST_UK	NORM	1.3879	NA		sand	4	4	92	4.165	8.49	87.345	-3.80716	65.9507
UK	49	TEST_UK	MED	5.1728	NA		sandy clay loam	19	20	61	29.81	24.025	46.165	32.3723	38.1472
UK	59	TEST_UK	NORM	2.7555	NA		sandy loam	13	24	63	18.865	29.295	51.85	19.2908	50.0321
UK	64	TEST_UK	NORM	1.9752	NA		clay loam	32	25	43	44.085	29.55	26.365	34.5523	27.3778
UK	74	TEST_UK	NORM	1.3696	NA		loamy sand	7	7	86	13.895	14.8	71.305	5.03958	62.3925
UK	95	TEST_UK	NORM	1.1104	NA		sandy loam	9	25	66	18.025	28.36	53.62	8.52221	56.7149
UK	117	TEST_UK	MED	6.751	NA		clay	52	32	16	47.57	27.485	24.95	54.663	15.2448
UK	121	TEST_UK	NORM	2.044	NA		silty clay loam	30	52	18	44.185	36.54	19.28	29.3074	23.3344
UK	143	TEST_UK	HIGH	14.433	NA		Organic sandy clay loam/sandy loam	18	21	61	9.055	14.82	76.125	36.7751	42.4792
UK	154	TEST_UK	MED	9.5325	NA		sandy clay loam/clay loam	25	25	50	29.25	29.73	41.025	34.2625	32.1371
UK	159	TEST_UK	MED	4.1329	NA		silty clay	39	46	15				39.3734	24.3559
UK	176	TEST_UK	NORM	2.8548	NA		sandy clay loam/sandy loam	18	27	55	30.39	31.105	38.505	25.755	37.7858
UK	197	TEST_UK	NORM	1.9418	NA		sandy loam	11	14	75				19.9873	51.4028
UK	216	TEST_UK	MED	4.6061	NA		clay	59	30	11	37.18	25.75	37.07	49.49	15.2275
UK	220	TEST_UK	NORM	1.429	NA		sandy silt loam	16	36	48	27.17	36.76	36.075	20.2417	25.3033
UK	233	TEST_UK	NORM	1.774	NA		loamy sand	7	8	85	15.4	18.03	66.58	12.5322	58.4016
UK	275	TEST_UK	NORM	2.8768	NA		silty clay	40	55	5	39.76	45.35	14.895	41.2043	9.05551
UK	311	TEST_UK	NORM	2.44	NA		clay	43	26	31	45.185	30.94	23.875	43.0824	22.1247
UK	409	TEST_UK	MED	3.1047	NA		silty clay loam	33	48	19	46.955	26.805	26.245	33.4752	14.2089
UK	466	TEST_UK	NORM	2.2714	NA		sandy loam	10	20	70	17.36	25.245	57.395	15.5697	51.7301
BB	2.2	TEST_BB	NORM	2.9302	NA	Batcombe series	sandy clay loam	23.4		76.59	25.3593	45.02	29.6242	25.2455	74.2435
BB	2.21	TEST_BB	MED	3.2113	NA	Batcombe series	sandy clay loam	23.3		76.65	23.7685	47.45	28.7842	24.413	74.9952
BB	2.26	TEST_BB	MED	3.2158	NA	Batcombe series	sandy clay loam	21.1		78.93	23.214	45.4555	31.333	20.8487	78.4163
BB	2.28	TEST_BB	MED	3.5068	NA	Batcombe series	sandy clay loam	23.5		76.51	23.4883	46.1727	30.341	19.605	79.6843
BB	2.29	TEST_BB	MED	3.1753	NA	Batcombe series	sandy clay loam	19.6		80.38	22.1855	47.4963	30.3208	18.4067	80.7646
BB	16	TEST_BB	NORM	1.9595	NA	Batcombe series	sandy clay loam	20.3		79.72	25.7893	45.7662	28.4468	23.2585	76.1058
BB	30	TEST_BB	NORM	0.966	NA	Batcombe series	sandy clay loam	24.1		75.92	32.8368	44.097	23.071	28.1676	71.3374
BB	31	TEST_BB	NORM	0.9488	NA	Batcombe series	sandy clay loam	23.8		76.17	31.883	46.3235	21.7965	24.5726	74.7324
BB	36	TEST_BB	NORM	0.81	NA	Batcombe series	sandy clay loam	20.8		79.22	30.7435	44.9417	24.3188	24.1702	75.1585
BB	38	TEST_BB	NORM	1.0619	NA	Batcombe series	sandy clay loam	22.1		77.89	30.9107	45.9835	23.1067	23.2303	76.1085
BB	39	TEST_BB	NORM	0.8398	NA	Batcombe series	sandy clay loam	21.8		78.39	29.469	45.5623	24.971	22.8617	76.4251
BB	60	TEST_BB	NORM	1.0926	NA	Batcombe series	sandy clay loam	29.1		70.84	35.5162	41.5525	22.9337	29.3372	70.3247
BB	61	TEST_BB	NORM	1.151	NA	Batcombe series	sandy clay loam	32		68.03	36.6393	41.9495	21.4145	29.4141	70.2438
BB	66	TEST_BB	NORM	1.0661	NA	Batcombe series	sandy clay loam	24.4		75.6	33.2637	44.1437	22.5957	25.6278	73.93
BB	68	TEST_BB	NORM	1.3332	NA	Batcombe series	sandy clay loam	26		74.24	34.314	43.8828	21.8063	25.0376	74.466
BB	69	TEST_BB	NORM	1.0753	NA	Batcombe series	sandy clay loam	25.6		74.44	34.869	42.552	22.583	23.8827	75.5356
BB	80	TEST_BB	NORM	1.3122	NA	Batcombe series	sandy clay loam	32		68.05	36.1185	41.6702	22.2145	29.4374	70.2517
BB	81	TEST_BB	NORM	1.2419	NA	Batcombe series	sandy clay loam	32.8		67.23	36.0587	43.417	20.5277	30.4404	69.2686
BB	86	TEST_BB	NORM	1.1494	NA	Batcombe series	sandy clay loam	29.8		70.17	33.4325	44.4967	22.0742	24.806	74.6185
BB	88	TEST_BB	NORM	1.4706	NA	Batcombe series	sandy clay loam	25.8		74.22	34.0737	41.819	24.1095	25.554	73.9509
BB	89	TEST_BB	NORM	1.2346	NA	Batcombe series	sandy clay loam	24.2		75.84	31.7238	45.1315	23.147	21.7391	77.616
BB	100	TEST_BB	NORM	1.2702	NA	Batcombe series	sandy clay loam	33.5		66.51	36.709	41.482	21.8107	30.7645	68.9493
BB	101	TEST_BB	NORM	1.0895	NA	Batcombe series	sandy clay loam	30.4		69.6	33.904	44.0675	22.0318	29.5761	70.0678
BB	106	TEST_BB	NORM	1.0541	NA	Batcombe series	sandy clay loam	27.5		72.46	31.8497	43.7915	24.3617	27.6842	71.8977
BB	108	TEST_BB	NORM	1.3044	NA	Batcombe series	sandy clay loam	26.2		73.76	32.3595	44.8912	22.7523	25.7338	73.7775
BB	109	TEST_BB	NORM	0.9527	NA	Batcombe series	sandy clay loam	23.7		76.32	31.472	43.5963	24.9355	23.3703	75.9854
BB	120	TEST_BB	NORM	1.3831	NA	Batcombe series	sandy clay loam	31.5		68.5	36.0685	40.9113	23.0235	28.3103	71.2866
BB	121	TEST_BB	NORM	1.2952	NA	Batcombe series	sandy clay loam	28.6		71.37	36.26	41.0752	22.6683	24.2476	75.1432
BB	126	TEST_BB	NORM	1.2385	NA	Batcombe series	sandy clay loam	27.1		72.91	34.7315	41.808	23.4625	27.7127	71.8696
BB	128	TEST_BB	NORM	1.3069	NA	Batcombe series	sandy clay loam	24.9		75.06	32.414	44.978	22.6122	25.2215	74.2412
BB	129	TEST_BB	NORM	1.2824	NA	Batcombe series	sandy clay loam	21.8		78.21	30.2615	46.6265	23.1153	21.9312	77.3765
BB	140	TEST_BB	NORM	1.3062	NA	Batcombe series	sandy clay loam	31.1		68.88	35.4255	41.0108	23.5667	30.1296	69.636
BB	141	TEST_BB	NORM	1.2274	NA	Batcombe series	sandy clay loam	28.4		71.62	35.3643	42.2945	22.3435	28.8712	70.7627
BB	146	TEST_BB	NORM	1.1978	NA	Batcombe series	sandy clay loam	30.1		69.91	35.757	43.4662	20.7797	27.7367	71.8398
BB	148	TEST_BB	NORM	1.2944	NA	Batcombe series	sandy clay loam	24.8		75.25	30.7138	44.7073	24.581	25.4757	73.9931
BB	149	TEST_BB	NORM	1.0833	NA	Batcombe series	sandy clay loam	20.6		79.42	29.8385	45.089	25.0742	19.1534	80.0147
BB	160	TEST_BB	NORM	1.4165	NA	Batcombe series	sandy clay loam	33		67.02	37.6762	40.1953	22.1325	32.5268	67.2734
BB	161	TEST_BB	NORM	1.2007	NA	Batcombe series	sandy clay loam	33.4		66.58	37.8735	39.4175	22.7123	30.0586	69.6982
BB	166	TEST_BB	NORM	1.3371	NA	Batcombe series	sandy clay loam	28.1		71.94	34.2275	43.4058	22.3708	27.8564	71.7513
BB	168	TEST_BB	NORM	1.4888	NA	Batcombe series	sandy clay loam	21.8		78.23	29.438	45.9425	24.6235	23.1527	76.1905
BB	169	TEST_BB	NORM	1.2817	NA	Batcombe series	sandy clay loam	21.2		78.79	27.4982	45.361	27.1403	19.3775	79.7899
BB	180	TEST_BB	NORM	1.3585	NA	Batcombe series	sandy clay loam	37.5		62.54	39.9838	36.5528	23.4675	33.5898	66.3391
BB	181	TEST_BB	NORM	1.2275	NA	Batcombe series	sandy clay loam	38.7		61.31	39.9937	37.42	22.589	32.6721	67.2043
BB	186	TEST_BB	NORM	1.3599	NA	Batcombe series	sandy clay loam	25.9		74.06	32.7938	44.271	22.9375	25.4505	74.0135
BB	188	TEST_BB	NORM	1.4336	NA	Batcombe series	sandy clay loam	20.9		79.15	28.3327	47.9815	23.6883	22.292	77.0132
BB	189	TEST_BB	NORM	1.2632	NA	Batcombe series	sandy clay loam	20.8		79.22	30.9387	46.442	22.622	18.7093	80.4188

## Sheet: Africa sets
						Main data								MIR clay with clay outlier data
SET	NUMBER	OUT_HIGH_CLAY_Y/N	OC	SAMPLE	TEXTURAL CLASS	SP_clay_%	SP_silt_%	SP_sand_%	LDA_clay_%_<8	LDA_silt_%_<8	LDA_sand_%_<8	MIR_clay_%_2comps	MIR_sand_%_5comps	MIR_clay_%_3comps
AF	1	N	0.9635	Red upland agricultural clay	Clay	59	20	21	54.254	18.747	28.3979	52.1032	24.6618	50.4388
AF	2	N	0.4615	Unstable alluvial	Heavy-Silty clay loam	29	58	13	30.2409	37.1776	34.9721	30.8285	13.5394	48.185
AF	3	N	0.0797	Very sandy	Sandy clay loam	3	2	95	5.42287	5.06813	89.7466	4.58809	94.6124	8.58705
AF	4	Y	1.896	Heavy black cracking clay	Sand	68	20	12	60.8181	20.8272	19.5631			56.7661
AF	5	N	3.541	High clay with OM	Clay	43	28	29	48.7081	28.9339	23.796	44.6768	29.976	44.2364
AF	6	N	0.6661	Kutumani	Sandy clay loam	22	7	71	15.148	29.4155	57.5178	23.794	61.7186	26.7687
AF	7	N	0.6726	Kiboko	Organic-Clay	28	17	55	14.0725	22.654	64.9366	34.3396	56.9439	35.054
AF	8	N	2.457	Kabete	Organic-Clay	48	43	9	58.9	18.03	23.07	45.8374	12.4861	56.443
AF	9	N	2.361	Central red medium	Clay	55	39	6	51.6789	22.1024	27.8343	59.9096	4.36704	59.8487
AF	10	Y	3.966	Bondo black	Clay	61	16	23	54.8401	18.7298	27.951			54.1614
AF	11	N	3.152	Iveti forest	Clay	54	10	36	23.39	19.155	57.46	50.8312	28.0374	51.8182
AF	12	N	0.8074	Machakos std	Sandy clay loam	26	8	66	28.415	16.895	54.685	22.5477	68.0728	22.2402
AF	13	N	1	soil fertility exp	Sandy clay loam	23	10	67	28.66	20.215	51.13	19.8001	71.5682	25.8062
AF	14	N	0.8091	Prototype exp	Sandy clay loam	23	8	69	26.445	16.485	57.075	21.5201	70.2832	21.7481
AF	15	N	2.149	Nyabeda std	Clay	55	29	16				53.6537	17.3053	41.5021
AF	16	N	2.614	central red soil high	Clay	58	36	6	66.38	12.205	21.42	59.2395	5.1269	59.1594
AF	17	N	0.0619	normal sand soil	Sand	3	1	96	1.69	2.91	95.4	0.870729	94.7209	-9.1019
AF	18	Y	2.42	central red soil low	Clay	73	21	6	65.395	10.97	23.64			61.7369
AF	19	Y	1.61	bondo black high	Clay	63	24	13	65.475	16.37	18.16			60.3784
AF	20	Y	1.601	bondo black low	Clay	61	17	22	70.395	8.39	21.215			60.5842
AF	21	N	5.715	Eldoret	Sandy clay loam/Sandy loam	18	18	64	22.76	17.135	60.11	22.4599	65.5802	36.6391
KEN	1	NA	1.8906	NA	Heavy clay loam	34	20	46	28.0927	33.2078	38.7005	32.2825	62.6388
KEN	2	NA	1.3819	NA	Sandy clay loam	26	19	55	18.6303	28.2195	53.1537	25.5802	84.3976
KEN	3	NA	1.2521	NA	Sandy clay	31	17	52	22.3758	31.4458	46.1818	37.3491	66.4488
KEN	4	NA	2.0241	NA	Clay	41	20	39	28.316	32.708	38.977	36.3165	63.1626
KEN	5	NA	1.6671	NA	Clay	38	18	44	28.5582	30.0113	41.4322	37.2869	61.4312
KEN	6	NA	1.4949	NA	Clay	40	18	42	31.6245	28.714	39.6628	38.2117	62.0563
KEN	7	NA	1.6012	NA	Heavy clay loam	33	22	45	42.8432	23.107	34.0513	30.7334	60.7153
KEN	8	NA	1.973	NA	Clay	41	18	41	23.6322	30.5945	45.775	37.6359	62.7981
KEN	9	NA	1.7819	NA	Clay	40	17	43	28.1988	32.2255	39.5782	35.263	66.4071
KEN	10	NA	1.9153	NA	Sandy clay	36	19	45	26.8008	32.369	40.8315	31.268	59.2003
KEN	11	NA	1.6401	NA	Sandy clay loam	26	18	56	18.038	29.2035	52.7602	20.8099	86.0899
KEN	12	NA	1.4678	NA	Sandy clay	35	16	49	27.51	28.6135	43.8802	35.2938	63.4775
KEN	13	NA	1.3266	NA	Sandy clay loam	30	16	54	22.6033	28.1022	49.2972	32.3762	71.0622
KEN	14	NA	1.6811	NA	Sandy clay	36	15	49	25.2365	28.1262	46.6412	34.6338	63.0168
KEN	15	NA	1.9022	NA	Clay	48	16	36	38.3987	27.8407	33.7657	53.7959	45.1501
KEN	16	NA	0.9182	NA	Sandy loam	16	13	71	15.6855	21.6607	62.656	16.7632	96.4744
KEN	17	NA	1.0662	NA	Sandy clay loam	30	11	59	21.0527	25.9202	53.0293	31.664	75.7063
KEN	18	NA	0.9747	NA	Sandy clay loam	24	13	63	17.9545	24.781	57.2665	21.9231	92.5453
KEN	19	NA	1.8328	NA	Sandy clay	32	16	52	22.7567	25.73	51.5173	30.4925	68.7713
KEN	20	NA	1.1889	NA	Sandy clay loam	21	13	66	16.1872	26.9795	56.8365	22.4055	88.7207
KEN	21	NA	1.1091	NA	Sandy loam	18	15	67	17.3595	25.2065	57.4332	17.5105	91.6967
KEN	22	NA	0.9905	NA	Sandy loam	14	14	72	12.8427	22.8853	64.2762	16.9437	94.7887
KEN	23	NA	0.7033	NA	Sandy loam	10	14	76	13.7465	16.1507	70.1068	12.5733	102.678
KEN	24	NA	0.8395	NA	Sandy loam	15	14	71	17.4297	21.4225	61.149	21.4814	91.3576
KEN	25	NA	1.1853	NA	Sandy loam	18	12	70	18.0695	22.21	59.7248	19.5368	90.834
KEN	26	NA	0.6821	NA	Sandy loam	13	14	73	16.4072	24.4795	59.116	20.9025	90.0451
KEN	27	NA	0.6054	NA	Sandy loam	9	14	77	12.9165	18.9588	68.1255	13.6006	99.0363
KEN	28	NA	0.6871	NA	Sandy loam	11	16	73	14.9325	20.269	64.8007	11.791	103.084
KEN	29	NA	1.5573	NA	Sandy clay	34	13	53	22.9315	26.108	50.9642	29.6555	75.2501
KEN	30	NA	1.952	NA	Sandy clay	36	15	49	25.571	26.3095	48.1232	29.4487	75.3334
